# Supplementary material for: Unraveling the Impact of Extracellular Vesicle-Depleted Serum on Endothelial Cell Characteristics over Time
Source: Int J Mol Sci. 2024 Apr 27;25(9):4761. doi: 10.3390/ijms25094761 (PMC11084606; doi:10.3390/ijms25094761)
Supplement: Supplementary file 1 [file ijms-25-04761-s001.zip]

Archive with 1 entries (1 files):
- ijms-2907457-supplementary.pdf
